# Supplementary material for: A hyaena on stilts: comparison of the limb morphology of Ictitherium ebu (Mammalia: Hyaenidae) from the Late Miocene of Lothagam, Turkana Basin, Kenya with extant Canidae and Hyaenidae
Source: PeerJ. 2024 Jun 10;12:e17405. doi: 10.7717/peerj.17405 (PMC11172688; doi:10.7717/peerj.17405)
Supplement: Supplemental Information 9 — The three datasets and the code itself. I_ebu_code.R is all the code used to run the statistics for the paper. Indices.xlsx are the indices used for the linear morphometrics converted from the measurement data (see Table S1). Coloured values are interpolated means for removed outliers (see Table S2). Truss.xlsx contains the distances calculated from the truss models of the elbow joints. [file peerj-12-17405-s009.zip]

Archive with 3 entries (3 files):
- I_ebu_data_and_code/I_ebu_code.R
- I_ebu_data_and_code/Indices.xlsx
- I_ebu_data_and_code/Truss.xlsx
