# Supplementary material for: A hyaena on stilts: comparison of the limb morphology of Ictitherium ebu (Mammalia: Hyaenidae) from the Late Miocene of Lothagam, Turkana Basin, Kenya with extant Canidae and Hyaenidae
Source: PeerJ. 2024 Jun 10;12:e17405. doi: 10.7717/peerj.17405 (PMC11172688; doi:10.7717/peerj.17405)
Supplement: Supplemental Information 9 — The three datasets and the code itself. I_ebu_code.R is all the code used to run the statistics for the paper. Indices.xlsx are the indices used for the linear morphometrics converted from the measurement data (see Table S1). Coloured values are interpolated means for removed outliers (see Table S2). Truss.xlsx contains the distances calculated from the truss models of the elbow joints. [file peerj-12-17405-s009.zip › I_ebu_data_and_code/I_ebu_code.R]

set.seed(123)
#Linear Morphometrics####
##Loading in the data, converting to dataframe, removing NA's
library(readxl)
Indices <- read_excel("Indices.xlsx")

library(factoextra)
#Indices and factor creator
Indicesgroupsrow<- data.frame(Indices)
Indicesgroupsrow$Locomotion<- replace(Indicesgroupsrow$Locomotion,Indicesgroupsrow$Locomotion=="Terrestrial","Generalist")
Indicesgroups <- Indicesgroupsrow[,-1]
rownames(Indicesgroups) <- Indicesgroupsrow[,1]
Indicesnogroups <- Indicesgroups[,-1:-4]

library(plyr)
Species <- as.factor(Indicesgroups$Species)
Family <- as.factor(Indicesgroups$Family)
Habitat <- as.factor(Indicesgroups$Habitat)
Locomotion <-as.factor (Indicesgroups$Locomotion)

##Without N=1 and N=2 data for PERMANOVA and FDA
Indicesgroups.RmN1N2<-Indicesgroups[c(-1,-45,-46,-79),]
Indicesnogroups.RmN1N2<-Indicesgroups.RmN1N2[,-1:-4]
Species.RmN1N2 <- as.factor(Indicesgroups.RmN1N2$Species)
Family.RmN1N2 <- as.factor(Indicesgroups.RmN1N2$Family)
Habitat.RmN1N2 <- as.factor(Indicesgroups.RmN1N2$Habitat)
Locomotion.RmN1N2 <- as.factor(Indicesgroups.RmN1N2$Locomotion)

##Shapiro Wilks Normality test####
#Tutorialspoint (n.d.) How to perform shapiro test for all columns in an R data frame? Available at https://www.tutorialspoint.com/how-to-perform-shapiro-test-for-all-columns-in-an-r-data-frame (accessed 05 May 2023).
apply(Indicesnogroups,2,shapiro.test) ##for shapiro test 

##Assumption tests for similar multivariate dispersion####
library(vegan)
set.seed(123)
dist_permanova.RmN1N2 <- dist(Indicesnogroups.RmN1N2, method = "euclidean") 
##removing N=1 and N=2, as for the PERMANOVA we cannot use N=1 and N=2, they would result in a very unbalanced design, which PERMANOVA is not robust to Anderson, M.J., 2014. Permutational multivariate analysis of variance (PERMANOVA). Wiley statsref: statistics reference online, pp.1-15..

bds <- betadisper(dist_permanova.RmN1N2, Species.RmN1N2)
boxplot(bds)
plot(bds)
anova(bds)
permutest(bds)

##I. ebu must first be categorised as Hyaenidae before calculating these statistics for Family
Family[1]<-as.factor("Hyaenidae")
Family<-droplevels(Family)
dist_permanova <- dist(Indicesnogroups, method = "euclidean")
bdf <- betadisper(dist_permanova, Family) 
boxplot(bdf)
plot(bdf)
anova(bdf)
permutest(bdf)
Family<-as.factor(Indicesgroups$Family)

##PERMANOVAs####
IndicesgroupsIebuH <- Indicesgroups
IndicesgroupsIebuH$Family[1] = "Hyaenidae" #replace dataset with identical where I ebu is Hyaenidae
IndicesgroupsIebuH$Species <- revalue(Species, c("Ictitherium ebu"="Ie", "Chrysocyon brachyurus"="Cb", "Crocuta crocuta"="Cc", "Hyaena hyaena"="Hh","Proteles cristatus"="Pc", "Parahyaena brunnea"="Pb","Canis lupus"="Clu", "Vulpes vulpes"="Vv","Lupulella adusta"="La", "Canis latrans"="Cla"))

IndicesgroupsIebuH.RmN1N2 <- Indicesgroups.RmN1N2
IndicesgroupsIebuH.RmN1N2$Species <- revalue(Species.RmN1N2, c("Chrysocyon brachyurus"="Cb", "Crocuta crocuta"="Cc", "Hyaena hyaena"="Hh","Proteles cristatus"="Pc","Canis lupus"="Clu", "Vulpes vulpes"="Vv","Lupulella adusta"="La"))


library(pairwiseAdonis) 
#Martinez Arbizu, P. (2020). pairwiseAdonis: Pairwise multilevel comparison using adonis [Computer software]. R package version 0.4.1, https://github.com/pmartinezarbizu/pairwiseAdonis
set.seed(123)
adonis2(dist_permanova.RmN1N2 ~ Family / Species, data = Indicesgroups.RmN1N2, strata = Family.RmN1N2, permutations = 999, method = "euclidean")

PairwiseSMI.RmN1N2 <- pairwise.adonis(IndicesgroupsIebuH.RmN1N2[5], IndicesgroupsIebuH.RmN1N2$Species, p.adjust.m = "holm")
write.csv(PairwiseSMI.RmN1N2, "PairwiseSMI.csv")
PairwiseBI.RmN1N2 <- pairwise.adonis(IndicesgroupsIebuH.RmN1N2[6], IndicesgroupsIebuH.RmN1N2$Species, p.adjust.m = "holm")
write.csv(PairwiseBI.RmN1N2, "PairwiseBI.csv")
PairwiseHRI.RmN1N2 <- pairwise.adonis(IndicesgroupsIebuH.RmN1N2[7], IndicesgroupsIebuH.RmN1N2$Species, p.adjust.m = "holm")
write.csv(PairwiseHRI.RmN1N2, "PairwiseHRI.csv")
PairwiseOLI.RmN1N2 <- pairwise.adonis(IndicesgroupsIebuH.RmN1N2[8], IndicesgroupsIebuH.RmN1N2$Species, p.adjust.m = "holm")
write.csv(PairwiseOLI.RmN1N2, "PairwiseOLI.csv")
PairwiseURI.RmN1N2 <- pairwise.adonis(IndicesgroupsIebuH.RmN1N2[9], IndicesgroupsIebuH.RmN1N2$Species, p.adjust.m = "holm")
write.csv(PairwiseURI.RmN1N2, "PairwiseURI.csv")
PairwiseFRI.RmN1N2 <- pairwise.adonis(IndicesgroupsIebuH.RmN1N2[10], IndicesgroupsIebuH.RmN1N2$Species, p.adjust.m = "holm")
write.csv(PairwiseFRI.RmN1N2, "PairwiseFRI.csv")
PairwiseGI.RmN1N2 <- pairwise.adonis(IndicesgroupsIebuH.RmN1N2[11], IndicesgroupsIebuH.RmN1N2$Species, p.adjust.m = "holm")
write.csv(PairwiseGI.RmN1N2, "PairwiseGI.csv")
PairwiseFEI.RmN1N2 <- pairwise.adonis(IndicesgroupsIebuH.RmN1N2[12], IndicesgroupsIebuH.RmN1N2$Species, p.adjust.m = "holm")
write.csv(PairwiseFEI.RmN1N2, "PairwiseFEI.csv")
PairwiseHEI.RmN1N2 <- pairwise.adonis(IndicesgroupsIebuH.RmN1N2[13], IndicesgroupsIebuH.RmN1N2$Species, p.adjust.m = "holm")
write.csv(PairwiseHEI.RmN1N2, "PairwiseHEI.csv")
PairwiseRRI.RmN1N2 <- pairwise.adonis(IndicesgroupsIebuH.RmN1N2[14], IndicesgroupsIebuH.RmN1N2$Species, p.adjust.m = "holm")
write.csv(PairwiseRRI.RmN1N2, "PairwiseRRI.csv")
PairwiseMCRI.RmN1N2 <- pairwise.adonis(IndicesgroupsIebuH.RmN1N2[15], IndicesgroupsIebuH.RmN1N2$Species, p.adjust.m = "holm")
write.csv(PairwiseMCRI.RmN1N2, "PairwiseMCRI.csv")
PairwiseHFI.RmN1N2 <- pairwise.adonis(IndicesgroupsIebuH.RmN1N2[16], IndicesgroupsIebuH.RmN1N2$Species, p.adjust.m = "holm")
write.csv(PairwiseHFI.RmN1N2, "PairwiseHFI.csv")
PairwiseMCHUM.RmN1N2 <- pairwise.adonis(IndicesgroupsIebuH.RmN1N2[17], IndicesgroupsIebuH.RmN1N2$Species, p.adjust.m = "holm")
write.csv(PairwiseMCHUM.RmN1N2, "PairwiseMCHUM.csv")

##NMDS####


#NMDS
#Holland (2021).  Data Analysis in the Geosciences GEOL 8370: Non-Metric Multidimensional Scaling (NMS). Available at http://strata.uga.edu/8370/lecturenotes/multidimensionalScaling.html (accessed 05 May 2023).
#Zorz (2019). NMDS Plots in R. Available at https://jkzorz.github.io/2019/06/06/NMDS.html (accessed 05 May 2023).
#Brown (2019).Running NMDS using ‘metaMDS’. Available at https://rstudio-pubs-static.s3.amazonaws.com/496936_2cda5f07e6044d7e9d521893e484a558.html (accessed 05 May 2023).

library(vegan)
set.seed(123)
nmds = metaMDS(Indicesnogroups,
               distance = "euclidean",
               k = 2,
               trymax = 999,
               autotransform=FALSE,
               noshare=FALSE)

# Shepards test/goodness of fit
library(vegan)
nmds$species

pdf("Linearshepard.pdf", width = 6.5,pointsize = 12)
stressplot(nmds)
dev.off()

gof <- goodness(nmds)
gof<- data.frame(gof)
rownames(gof) <- Indicesgroupsrow$Specimen
gof$Species = Indicesgroupsrow$Species

#extract NMDS scores (x and y coordinates) for sites from newer versions of vegan package
data.scores = as.data.frame(scores(nmds)$sites)

#add columns to data frame 
data.scores$Species = Indicesgroups$Species
data.scores$Family = Indicesgroups$Family
data.scores$Size = "a"
data.scores[c(2:13,23:34),5] = "b"
data.scores[c(14:22,45:58),5] = "b"

.data <- data.scores

#stackoverflow (2021).Change font face (to bold) of a single label in ggplot2 legend. Available at https://stackoverflow.com/questions/65186510/change-font-face-to-bold-of-a-single-label-in-ggplot2-legend (accessed 05 May 2023).
#Nichols (n.d.).Coloring for Colorblindness. Available at https://davidmathlogic.com/colorblind/#%23994F00-%23006CD1 (accessed 05 May 2023).

#ChatGPT was used to generate NMDS and FDA polygon plots. 
#Specific requests for the code listed below can be found here: https://chat.openai.com/share/504e7af0-38f2-4d93-a676-5d9de29d888f
#OpenAI (n.d.). ChatGPT. Available at https://openai.com/chatgpt (accessed 05 May 2023)

library(ggplot2)
library(ggtext)

# Calculate the hulls for each group
library(tidyverse)
hull_data <- data.scores %>%
  group_by(Species) %>%
  slice(chull(NMDS1, NMDS2))

xx = ggplot(data.scores, aes(x = NMDS1*-1, y = NMDS2, colour = Family, fill = Family)) +
  geom_point(aes( shape = Species, colour = Family, size = Size))+
  theme_classic() +
  theme(panel.border = element_rect(colour = "black", fill=NA)) +
  scale_shape_manual(labels=c("Coyote","Wolf", "Maned wolf", "Spotted hyaena", "Striped hyaena", "*Ictitherium ebu*", "Side-striped jackal", "Brown hyaena", "Aardwolf", "Red fox"), values=c(0,2,3,4,5,19,6,7,8,9))+ 
  scale_color_manual(labels=c("Canidae","Hyaenidae", "*Ictitherium ebu*"),values=c("#DC3220", "#005AB5", "Black"))+
  scale_size_manual(labels=c("\u02C2 20 kg","\u02C3 20 kg"),values = c(2.5,5.5))+
  xlab("NMDS1")+ylab("NMDS2")+
  theme(text = element_text(family="", size=14),
        axis.title.y = element_text(face = "bold", size = 14), 
        axis.title.x = element_text(face = "bold", size = 14, colour = "black"),
        legend.title = element_text(size = 14, colour = "black", face = "bold"),
        legend.text = element_markdown())

#Code generated by ChatGPT.
xx + aes(linetype = factor(Species))+
  geom_polygon(data = hull_data, aes(color = Family, ), size = 0.5, alpha = 0.15, show.legend = F)+
  scale_fill_manual(values=c("#DC3220", "#005AB5", "Black"))+
  scale_linetype_manual(values=c("solid","solid","solid","solid","solid","solid","solid","solid","solid","solid"))+
  guides(fill = "none",
         color = guide_legend(override.aes = list(size = 4),order = 2),
         linewidth = guide_legend(order=3),
         shape = guide_legend(override.aes = list(size = 4),order = 1))

ggsave("NMDSlinear.svg", device = "svg")
##FDA####
##Stepwise FDA 
# Kassambara (2018)  Articles - Classification Methods Essentials: Discriminant Analysis Essentials in R. Available at http://www.sthda.com/english/articles/36-classification-methods-essentials/146-discriminant-analysis-essentials-in-r/ (accessed 05 May 2023). 
#Statology (2020)  Linear Discriminant Analysis in R (Step-by-Step). Available at https://www.statology.org/linear-discriminant-analysis-in-r/ (accessed 05 May 2023). 

###Species####
library(klaR)
library(tidyverse)
library(caret)
library(mda)

#Find significant contributions without N=1 or N=2, as these are predictors
formulaAll=Species.RmN1N2~SMI+BI+HRI+OLI+URI+FRI+GI+FEI+HEI+RRI+MCRI+HFI+MCHUM
greedy.wilks(formulaAll,data=Indicesnogroups.RmN1N2, niveau = 0.05)

##Stepwise DFA to predict the species most similar to I.ebu
#Creating a new dataframe to separate into training and testing dataset
IndicesFDA <- Indicesgroups[,-3:-4]
IndicesFDA$Species <- as.factor(IndicesFDA$Species)
IndicesFDA$Family <- as.factor(IndicesFDA$Family)

#Separating I ebu, C. latrans and P. brunnea from the dataset
Iebu <- IndicesFDA[1,]
Iebu$Species <- droplevels(Iebu$Species)
Iebu$Family <- droplevels(Iebu$Family)

Clatrans <- IndicesFDA[79,]
Clatrans$Species <- droplevels(Clatrans$Species)
Clatrans$Family <- droplevels(Clatrans$Family)

Pbrunnea <- IndicesFDA[c(45:46),]
Pbrunnea$Species <- droplevels(Pbrunnea$Species)
Pbrunnea$Family <- droplevels(Pbrunnea$Family)

Indicestrain <- IndicesFDA[c(-1,-45,-46,-79),]
Indicestrain$Species <- droplevels(Indicestrain$Species)
Indicestrain$Family <- droplevels(Indicestrain$Family)


# Split the data into training (70%) and test set (30%) Kassambara (2018)  Articles - Classification Methods Essentials: Discriminant Analysis Essentials in R. Available at http://www.sthda.com/english/articles/36-classification-methods-essentials/146-discriminant-analysis-essentials-in-r/ (accessed 05 May 2023). 
set.seed(123)
training.samples <- Indicestrain$Species %>%
  createDataPartition(p = 0.7, list = FALSE)
train.data <- Indicestrain[training.samples, ]
test.data <- Indicestrain[-training.samples, ]

Species.RmN1N2<-train.data$Species
# Fit the model
fitspecies <- fda(Species.RmN1N2~FEI + BI + HFI + MCRI + GI + OLI + MCHUM + URI + 
                    HEI + FRI, data = train.data, method = bruto)

# Make predictions
predicted <- fitspecies %>% predict(test.data)
# Model accuracy
mean(predicted == test.data$Species)

#Predict Iebu and show where is plotted
predict(fitspecies,Iebu)
plot(fitspecies)+
  points(predict(fitspecies,Iebu, type = "var"))

IebuvarS<- predict(fitspecies,Iebu, type = "var")

#Predict Clatrans and show where is plotted
predict(fitspecies,Clatrans)
plot(fitspecies)+
  points(predict(fitspecies,Clatrans, type = "var"))

ClatransvarS<- predict(fitspecies,Clatrans, type = "var")

#Predict Pbrunnea and show where is plotted
predict(fitspecies,Pbrunnea)
plot(fitspecies)+
  points(predict(fitspecies,Pbrunnea, type = "var"))

PbrunneavarS<- predict(fitspecies,Pbrunnea, type = "var")

#Plot graph ## 
#extract CVA scores
Speciesscores <- data.frame(predict(fitspecies, type = "variates"))

#add columns to data frame 
Speciesscores$Species = train.data$Species
Speciesscores$Family = train.data$Family
Speciesscores$Size = "a"
Speciesscores[c(1:25,33:41),9] = "b"

rownames(Speciesscores) = rownames(train.data)
head(Speciesscores)

library(ggplot2)
library(ggtext)

# Calculate the hulls for each group
library(tidyverse)
hulldata2 <- Speciesscores %>%
  group_by(Species) %>%
  slice(chull(X1, X2))

#stackoverflow (2021).Change font face (to bold) of a single label in ggplot2 legend. Available at https://stackoverflow.com/questions/65186510/change-font-face-to-bold-of-a-single-label-in-ggplot2-legend (accessed 05 May 2023).
#Nichols (n.d.).Coloring for Colorblindness. Available at https://davidmathlogic.com/colorblind/#%23994F00-%23006CD1 (accessed 05 May 2023).

#ChatGPT was used to generate NMDS and FDA polygon plots. 
#Specific requests for the code listed below can be found here: https://chat.openai.com/share/504e7af0-38f2-4d93-a676-5d9de29d888f
#OpenAI (n.d.). ChatGPT. Available at https://openai.com/chatgpt (accessed 05 May 2023)

yy = ggplot(Speciesscores, aes(x = X1, y = X2, colour = Family, fill = Family)) +
  geom_point(aes( shape = Species, colour = Family, fill = Family, size = Size))+
  geom_point(aes(x=IebuvarS[,1],y=IebuvarS[,2],colour="Ictitherium ebu", shape = "Ictitherium ebu"), show.legend = F)+
  geom_point(aes(x=ClatransvarS[,1],y=ClatransvarS[,2],colour="Canis latrans", shape = "Canis latrans"), show.legend = F)+
  geom_point(aes(x=PbrunneavarS[1,1],y=PbrunneavarS[1,2],colour="Parahyena brunnea", shape = "Parahyena brunnea",size = "Parahyena brunnea"), show.legend = F)+
  geom_point(aes(x=PbrunneavarS[2,1],y=PbrunneavarS[2,2],colour="Parahyena brunnea", shape = "Parahyena brunnea",size = "Parahyena brunnea"), show.legend = F)+
  theme_classic()+
  theme(panel.border = element_rect(colour = "black", fill=NA)) +
  scale_shape_manual(labels=c("Wolf", "Maned wolf", "Spotted hyaena", "Striped hyaena", "Side-striped jackal", "Aardwolf", "Red fox","Ictitherium ebu","Coyote","Brown hyaena"), values=c(2,3,4,5,6,8,9,19,0,7))+
  scale_color_manual(labels=c("Canidae","Hyaenidae","Predictions"),values=c("#DC3220", "#005AB5", "Black","Black","Black","Black"))+
  scale_size_manual(labels=c("\u02C2 20 kg","\u02C3 20 kg"),values = c(2.5,5.5,5.5))+
  xlab("CV1 (44.56%)")+ylab("CV2 (27.06%)")+
  theme(text = element_text(family="", size=14),
        axis.title.y = element_text(face = "bold", size = 14), 
        axis.title.x = element_text(face = "bold", size = 14, colour = "black"),
        legend.title = element_text(size = 14, colour = "black", face = "bold"),
        legend.text = element_markdown())

yy + aes(linetype = factor(Species))+
  geom_polygon(data = hulldata2, aes(color = Family, ), size = 0.5, alpha = 0.15, show.legend = F)+
  scale_fill_manual(values=c("#DC3220", "#005AB5", "Black"))+
  scale_linetype_manual(values=c("solid","solid","solid","solid","solid","solid","solid","solid","solid","solid"))+
  guides(fill = "none",
         color = guide_legend(override.aes = list(size = 4),order = 2),
         size = guide_legend(order=3),
         shape = guide_legend(override.aes = list(size = 4),order = 1))

ggsave("FDAlinear.svg", device = "svg")
###Family####
Indicesgroups$Species <- revalue(Species, c("Ictitherium ebu"="Ie", "Chrysocyon brachyurus"="Maned wolf", "Crocuta crocuta"="Spotted hyaena", "Hyaena hyaena"="Striped hyaena","Proteles cristatus"="Aardwolf", "Parahyaena brunnea"="Brown hyaena","Canis lupus"="Wolf", "Vulpes vulpes"="Red fox","Lupulella adusta"="Side-striped jackal", "Canis latrans"="Coyote"))
#Stepwise test
formulaAll=Family.RmN1N2~SMI+BI+HRI+OLI+URI+FRI+GI+FEI+HEI+RRI+MCRI+HFI+MCHUM
greedy.wilks(formulaAll,data=Indicesnogroups.RmN1N2, niveau = 0.05) 

##Stepwise DFA to predict the family most similar to I.ebu
#Creating a new dataframe to separate into training and testing dataset
IndicesF<-Indicesgroups

#Separating I ebu from the dataset
IebuF <- IndicesF[1,]
IebuF$Family<- as.factor(IebuF$Family)
IebuF$Family <- droplevels(IebuF$Family)

#Separating C.latrans from the dataset
ClatransF <- IndicesF[79,]
ClatransF$Family<- as.factor(ClatransF$Family)
ClatransF$Family <- droplevels(ClatransF$Family)

#Separating P.brunnea from the dataset
PbrunneaF <- IndicesF[45:46,]
PbrunneaF$Family<- as.factor(PbrunneaF$Family)
PbrunneaF$Family <- droplevels(PbrunneaF$Family)

IndicestrainF <- IndicesF[c(-1,-45,-46,-79),]
IndicestrainF$Family<- as.factor(IndicestrainF$Family)
IndicestrainF$Family <- droplevels(IndicestrainF$Family)

# Split the data into training (70%) and test set (30%) Kassambara (2018)  Articles - Classification Methods Essentials: Discriminant Analysis Essentials in R. Available at http://www.sthda.com/english/articles/36-classification-methods-essentials/146-discriminant-analysis-essentials-in-r/ (accessed 05 May 2023). 
set.seed(123)
training.samples <- IndicestrainF$Family %>%
  createDataPartition(p = 0.7, list = FALSE)
train.data <- IndicestrainF[training.samples, ]
test.data <- IndicestrainF[-training.samples, ]

# Fit the model
formulaStepwiseFP=train.data$Family ~ HEI + MCHUM + HFI + GI + SMI + FRI + URI

fitFP <- fda(formulaStepwiseFP,data=train.data, method = bruto)
fitFP

#Predict I.ebu 
predictedIebuF<-predict(fitFP,IebuF)
predictedIebuF
predictedIebuFvar<-predict(fitFP,IebuF, type = "var")

#Predict C.latrans
predictedClatransF<-predict(fitFP,ClatransF)
predictedClatransF
predictedClatransFvar<-predict(fitFP,ClatransF, type = "var")

#Predict P.brunnea
predictedPbrunneaF<-predict(fitFP,PbrunneaF)
predictedPbrunneaF
predictedPbrunneaFvar<-predict(fitFP,PbrunneaF, type = "var")


# Make predictions
predicted <- predict(fitFP,test.data)
# Model accuracy
mean(predicted == test.data$Family)

#Stripchart 
#Geeksforgeeks (n.d.). Create One Dimensional Scatterplots in R Programming – stripchart() Function .Available at https://www.geeksforgeeks.org/create-one-dimensional-scatterplots-in-r-programming-stripchart-function/ (accessed 05 May 2023)
Familyscores<- predict(fitFP, type = "variates")
Familyscores<-data.frame(Familyscores)
Familyscores$Family<-train.data$Family
Familyscores$Species<-train.data$Species
Familyscores$Size = "a"
Familyscores[c(1:23,32:36),4] = "b"
rownames(Familyscores) = rownames(train.data)

#If done by species
ggplot(Familyscores, aes(x=Familyscores, y=Species)) +
  geom_jitter(height = 0.2, aes( shape = Species, colour = Family, size = Size))+
  scale_shape_manual(values=c(2,3,4,5,6,8,9))+
  scale_size_manual(labels=c("\u02C2 20 kg","\u02C3 20 kg"),values = c(2.5,5.5))+ 
  scale_color_manual(values=c("#DC3220", "#005AB5"))+
  geom_vline(xintercept=predictedIebuFvar)+
  geom_vline(xintercept=predictedClatransFvar,linetype = "dotdash")+
  geom_vline(xintercept=predictedPbrunneaFvar,linetype = "longdash")+
  theme_classic() +
  theme(panel.border = element_rect(colour = "black", fill=NA))+
  xlab("Canonical variate")+ylab("Species")+
  labs(tag = "a)")+
  theme(legend.position = "bottom",
        text = element_text(family="", size=14),
        axis.title.y = element_text(face = "bold", size = 14),
        axis.title.x = element_text(face = "bold", size = 14, colour = "black"),
        legend.title = element_text(size = 14, colour = "black", face = "bold"),
        legend.text = element_markdown())+
  guides(shape = "none",
         color = guide_legend(override.aes = list(size = 4),order = 1),
         size = guide_legend(order=2))

ggsave("FDA Linear Family.svg", device = "svg")
###Locomotion####
##Stepwise DFA to predict the locomotor style most similar to I.ebu

formulaAll=Locomotion.RmN1N2~SMI+BI+HRI+OLI+URI+FRI+GI+FEI+HEI+RRI+MCRI+HFI+MCHUM
greedy.wilks(formulaAll,data=Indicesnogroups.RmN1N2, niveau = 0.05) 
#Creating a new dataframe to separate into training and testing dataset
IndicesL<-Indicesgroups

#Separating I ebu from dataset
IebuL <- IndicesL[1,]
IebuL$Locomotion<- as.factor(IebuL$Locomotion)
IebuL$Locomotion <- droplevels(IebuL$Locomotion)

#Separating C.latrans from the dataset
ClatransL <- IndicesL[79,]
ClatransL$Locomotion<- as.factor(ClatransL$Locomotion)
ClatransL$Locomotion <- droplevels(ClatransL$Locomotion)

#Separating P.brunnea from the dataset
PbrunneaL <- IndicesL[45:46,]
PbrunneaL$Locomotion<- as.factor(PbrunneaL$Locomotion)
PbrunneaL$Locomotion <- droplevels(PbrunneaL$Locomotion)

IndicestrainL <- IndicesL[c(-1,-45,-46,-79),]
IndicestrainL$Locomotion<- as.factor(IndicestrainL$Locomotion)
IndicestrainL$Locomotion <- droplevels(IndicestrainL$Locomotion)

# Split the data into training (70%) and test set (30%) Kassambara (2018)  Articles - Classification Methods Essentials: Discriminant Analysis Essentials in R. Available at http://www.sthda.com/english/articles/36-classification-methods-essentials/146-discriminant-analysis-essentials-in-r/ (accessed 05 May 2023). 
set.seed(123)
training.samples <- IndicestrainL$Locomotion %>%
  createDataPartition(p = 0.7, list = FALSE)
train.data <- IndicestrainL[training.samples, ]
test.data <- IndicestrainL[-training.samples, ]

#Formula stepwise analysis
formulaStepwiseLP=train.data$Locomotion ~ OLI + MCRI + HFI

fitLP <- fda(formulaStepwiseLP,data=train.data, method = bruto)
fitLP

#Predict I.ebu, C.latrans and P.brunnea
predictedIebuL<-predict(fitLP,IebuL)
predictedIebuL
predictedIebuLvar<-predict(fitLP,IebuL, type = "var")

predictedClatransL<-predict(fitLP,ClatransL)
predictedClatransL
predictedClatransLvar<-predict(fitLP,ClatransL, type = "var")

predictedPbrunneaL<-predict(fitLP,PbrunneaL)
predictedPbrunneaL
predictedPbrunneaLvar<-predict(fitLP,PbrunneaL, type = "var")

# Make predictions
predicted <- predict(fitLP,test.data)
# Model accuracy
mean(predicted == test.data$Locomotion)

#Stripchart 
#Geeksforgeeks (n.d.). Create One Dimensional Scatterplots in R Programming – stripchart() Function .Available at https://www.geeksforgeeks.org/create-one-dimensional-scatterplots-in-r-programming-stripchart-function/ (accessed 05 May 2023)

predictL<- predict(fitLP, type = "variates")
rownames(predictL) <-rownames(train.data)
predictL<-data.frame(predictL)
predictL$Species<- train.data$Species
predictL$Locomotion<- train.data$Locomotion
predictL$Size = "a"
predictL[c(1:25,32:41),4] = "b"

#If done by species
ggplot(predictL, aes(x=predictL, y=Species)) +
  geom_jitter(height = 0.2, aes( shape = Species, colour = Locomotion, size = Size))+
  scale_shape_manual(values=c(2,3,4,5,6,8,9))+
  scale_size_manual(labels=c("\u02C2 20 kg","\u02C3 20 kg"),values = c(2.5,5.5))+
  scale_color_manual(values=c("#DC3220", "#005AB5"))+
  geom_vline(xintercept=predictedIebuLvar)+
  geom_vline(xintercept=predictedClatransLvar, linetype = "dotdash")+
  geom_vline(xintercept=predictedPbrunneaLvar, linetype = "longdash")+
  theme_classic() +
  theme(panel.border = element_rect(colour = "black", fill=NA))+
  xlab("Canonical variate")+ylab("Species")+
  labs(tag = "b)")+
  theme(legend.position = "bottom",
        text = element_text(family="", size=14),
        axis.title.y = element_text(face = "bold", size = 14),
        axis.title.x = element_text(face = "bold", size = 14, colour = "black"),
        legend.title = element_text(size = 14, colour = "black", face = "bold"),
        legend.text = element_markdown())+
  guides(shape = "none",
         color = guide_legend(override.aes = list(size = 4),order = 1),
         size = guide_legend(order=2))

ggsave("FDA Linear Locomotion.svg", device = "svg")
###Habitat###########################
formulaAll=Habitat.RmN1N2~SMI+BI+HRI+OLI+URI+FRI+GI+FEI+HEI+RRI+MCRI+HFI+MCHUM
greedy.wilks(formulaAll,data=Indicesnogroups.RmN1N2, niveau = 0.05) 

##Stepwise DFA to predict the habitat most similar to I.ebu
#Creating a new dataframe to separate into training and testing dataset
IndicesH<-Indicesgroups

#Separating I ebu
IebuH <- IndicesH[1,]
IebuH$Habitat<- as.factor(IebuH$Habitat)
IebuH$Habitat <- droplevels(IebuH$Habitat)

#Separating C.latrans from the dataset
ClatransH <- IndicesH[79,]
ClatransH$Habitat<- as.factor(ClatransH$Habitat)
ClatransH$Habitat <- droplevels(ClatransH$Habitat)

#Separating P.brunnea from the dataset
PbrunneaH <- IndicesH[45:46,]
PbrunneaH$Habitat<- as.factor(PbrunneaH$Habitat)
PbrunneaH$Habitat <- droplevels(PbrunneaH$Habitat)

IndicestrainH <- IndicesH[c(-1,-45,-46,-79),]
IndicestrainH$Habitat<- as.factor(IndicestrainH$Habitat)
IndicestrainH$Habitat <- droplevels(IndicestrainH$Habitat)

# Split the data into training (70%) and test set (30%) Kassambara (2018)  Articles - Classification Methods Essentials: Discriminant Analysis Essentials in R. Available at http://www.sthda.com/english/articles/36-classification-methods-essentials/146-discriminant-analysis-essentials-in-r/ (accessed 05 May 2023). 
set.seed(123)
training.samples <- IndicestrainH$Habitat %>%
  createDataPartition(p = 0.7, list = FALSE)
train.data <- IndicestrainH[training.samples, ]
test.data <- IndicestrainH[-training.samples, ]

#Formula stepwise analysis
formulaStepwiseHP=train.data$Habitat ~ BI + HFI + FEI + MCRI + MCHUM
fitHP <- fda(formulaStepwiseHP,data=train.data, method = bruto)
fitHP

#Predict I.ebu
predictedIebuH<-predict(fitHP,IebuH)
predictedIebuH
predictedIebuHvar<-predict(fitHP,IebuH, type = "var")

#Predict C.latrans
predictedClatransH<-predict(fitHP,ClatransH)
predictedClatransH
predictedClatransHvar<-predict(fitHP,ClatransH, type = "var")

#Predict P.brunnea
predictedPbrunneaH<-predict(fitHP,PbrunneaH)
predictedPbrunneaH
predictedPbrunneaHvar<-predict(fitHP,PbrunneaH, type = "var")

# Make predictions
predicted <- predict(fitHP,test.data)
# Model accuracy
mean(predicted == test.data$Habitat)

#Stripchart 
#Geeksforgeeks (n.d.). Create One Dimensional Scatterplots in R Programming – stripchart() Function .Available at https://www.geeksforgeeks.org/create-one-dimensional-scatterplots-in-r-programming-stripchart-function/ (accessed 05 May 2023)

predictH<- predict(fitHP, type = "variates")
rownames(predictH) <-rownames(train.data)
predictH<-data.frame(predictH)
predictH$Habitat<- train.data$Habitat
predictH$Species<- train.data$Species
predictH$Size = "a"
predictH[c(1:22,31:37),4] = "b"

#If done by species
ggplot(predictH, aes(x=predictH, y=Species)) +
  geom_jitter(height = 0.2, aes( shape = Species, colour = Habitat, size = Size))+
  scale_shape_manual(values=c(2,3,4,5,6,8,9))+
  scale_size_manual(labels=c("\u02C2 20 kg","\u02C3 20 kg"),values = c(2.5,5.5))+
  scale_color_manual(values=c("#DC3220", "#005AB5"))+
  geom_vline(xintercept=predictedIebuHvar)+
  geom_vline(xintercept=predictedClatransHvar, linetype = "dotdash")+
  geom_vline(xintercept=predictedPbrunneaHvar, linetype = "longdash")+
  theme_classic() +
  theme(panel.border = element_rect(colour = "black", fill=NA))+
  xlab("Canonical variate")+ylab("Species")+
  labs(tag = "c)")+
  theme(legend.position = "bottom",
        text = element_text(family="", size=14),
        axis.title.y = element_text(face = "bold", size = 14),
        axis.title.x = element_text(face = "bold", size = 14, colour = "black"),
        legend.title = element_text(size = 14, colour = "black", face = "bold"),
        legend.text = element_markdown())+
  guides(shape = "none",
         color = guide_legend(override.aes = list(size = 4),order = 1),
         size = guide_legend(order=2))

ggsave("FDA Linear Habitat.svg", device = "svg")
##Boxplots####
library(plyr) 
#STHDA (n.d.).  ggplot2 box plot : Quick start guide - R software and data visualization. Available at http://www.sthda.com/english/wiki/ggplot2-box-plot-quick-start-guide-r-software-and-data-visualization (accessed 05 May 2023)

Indicesgroups$Species <- revalue(Species, c("Ictitherium ebu"="Ie", "Chrysocyon brachyurus"="Mw", "Crocuta crocuta"="Sp", "Hyaena hyaena"="St","Proteles cristatus"="Aw", "Parahyaena brunnea"="Bh","Canis lupus"="W", "Vulpes vulpes"="F","Lupulella adusta"="Sj", "Canis latrans"="C"))

#define plotting area as one row and two columns
SMI<-ggplot(Indicesgroups, aes(x=Species, y=SMI)) + theme(
  axis.text = element_text(size = 12, colour = "black"),
  axis.title = element_text(size = 14, colour = "black"),
  legend.text = element_text(size = 12),
  legend.title = element_text(size = 12, face  = 'bold')) + geom_boxplot()

BI<-ggplot(Indicesgroups, aes(x=Species, y=BI)) + geom_boxplot() + theme(
  axis.text = element_text(size = 12, colour = "black"),
  axis.title = element_text(size = 14, colour = "black"),
  legend.text = element_text(size = 12),
  legend.title = element_text(size = 12, face  = 'bold')) + geom_boxplot()

HRI<-ggplot(Indicesgroups, aes(x=Species, y=HRI)) + geom_boxplot() + theme(
  axis.text = element_text(size = 12, colour = "black"),
  axis.title = element_text(size = 14, colour = "black"),
  legend.text = element_text(size = 12),
  legend.title = element_text(size = 12, face  = 'bold')) + geom_boxplot()

HEI<-ggplot(Indicesgroups, aes(x=Species, y=HEI)) + geom_boxplot() + theme(
  axis.text = element_text(size = 12, colour = "black"),
  axis.title = element_text(size = 14, colour = "black"),
  legend.text = element_text(size = 12),
  legend.title = element_text(size = 12, face  = 'bold')) + geom_boxplot()

OLI<-ggplot(Indicesgroups, aes(x=Species, y=OLI)) + geom_boxplot() + theme(
  axis.text = element_text(size = 12, colour = "black"),
  axis.title = element_text(size = 14, colour = "black"),
  legend.text = element_text(size = 12),
  legend.title = element_text(size = 12, face  = 'bold')) + geom_boxplot()

URI<-ggplot(Indicesgroups, aes(x=Species, y=URI)) + geom_boxplot() + theme(
  axis.text = element_text(size = 12, colour = "black"),
  axis.title = element_text(size = 14, colour = "black"),
  legend.text = element_text(size = 12),
  legend.title = element_text(size = 12, face  = 'bold')) + geom_boxplot()

FRI<-ggplot(Indicesgroups, aes(x=Species, y=FRI)) + geom_boxplot() + theme(
  axis.text = element_text(size = 12, colour = "black"),
  axis.title = element_text(size = 14, colour = "black"),
  legend.text = element_text(size = 12),
  legend.title = element_text(size = 12, face  = 'bold')) + geom_boxplot()

GI<-ggplot(Indicesgroups, aes(x=Species, y=GI)) + geom_boxplot() + theme(
  axis.text = element_text(size = 12, colour = "black"),
  axis.title = element_text(size = 14, colour = "black"),
  legend.text = element_text(size = 12),
  legend.title = element_text(size = 12, face  = 'bold')) + geom_boxplot()

FEI<-ggplot(Indicesgroups, aes(x=Species, y=FEI)) + geom_boxplot() + theme(
  axis.text = element_text(size = 12, colour = "black"),
  axis.title = element_text(size = 14, colour = "black"),
  legend.text = element_text(size = 12),
  legend.title = element_text(size = 12, face  = 'bold')) + geom_boxplot()

RRI<-ggplot(Indicesgroups, aes(x=Species, y=RRI)) + geom_boxplot() + theme(
  axis.text = element_text(size = 12, colour = "black"),
  axis.title = element_text(size = 14, colour = "black"),
  legend.text = element_text(size = 12),
  legend.title = element_text(size = 12, face  = 'bold')) + geom_boxplot()

MCRI<-ggplot(Indicesgroups, aes(x=Species, y=MCRI)) + geom_boxplot() + theme(
  axis.text = element_text(size = 12, colour = "black"),
  axis.title = element_text(size = 14, colour = "black"),
  legend.text = element_text(size = 12),
  legend.title = element_text(size = 12, face  = 'bold')) + geom_boxplot()

MCHUM<-ggplot(Indicesgroups, aes(x=Species, y=MCHUM)) + geom_boxplot() + theme(
  axis.text = element_text(size = 12, colour = "black"),
  axis.title = element_text(size = 14, colour = "black"),
  legend.text = element_text(size = 12),
  legend.title = element_text(size = 12, face  = 'bold')) + geom_boxplot()

HFI<-ggplot(Indicesgroups, aes(x=Species, y=HFI)) + geom_boxplot() + theme(
  axis.text = element_text(size = 12, colour = "black"),
  axis.title = element_text(size = 14, colour = "black"),
  legend.text = element_text(size = 12),
  legend.title = element_text(size = 12, face  = 'bold')) + geom_boxplot()


library(ggpubr)
pdf("Boxplots.pdf", height = 30,width = 12,pointsize = 12)
ggarrange(SMI, BI, HRI, HEI, OLI, URI, FRI, GI, FEI, RRI, MCRI, MCHUM, HFI,
          labels = c("A", "B", "C", "D","E","F","G","H","I","J","K","L","M"),
          ncol = 2, nrow = 7)
dev.off()

Indicesgroups <- Indicesgroupsrow[,-1]
rownames(Indicesgroups) <- Indicesgroupsrow[,1]

#Truss####
library(factoextra)
library(readxl)

Truss <- read_excel("Truss.xlsx")
Truss <- data.frame(Truss)

Trussgrouprows <- data.frame(Truss)
Trussgrouprows$Locomotion<- replace(Trussgrouprows$Locomotion,Trussgrouprows$Locomotion=="Terrestrial","Generalist")
Trussgroup <- Trussgrouprows[,-1]
Species <- as.factor(Trussgroup$Species)
rownames(Trussgroup) <- Trussgrouprows[,1]
Trussnogroup <- Trussgroup[,-1:-4]

##Shapiro Wilks Normality test####
#Tutorialspoint (n.d.) How to perform shapiro test for all columns in an R data frame? Available at https://www.tutorialspoint.com/how-to-perform-shapiro-test-for-all-columns-in-an-r-data-frame (accessed 05 May 2023).
apply(Trussnogroup,2,shapiro.test)

##NMDS####
#Holland (2021).  Data Analysis in the Geosciences GEOL 8370: Non-Metric Multidimensional Scaling (NMS). Available at http://strata.uga.edu/8370/lecturenotes/multidimensionalScaling.html (accessed 05 May 2023).
#Zorz (2019). NMDS Plots in R. Available at https://jkzorz.github.io/2019/06/06/NMDS.html (accessed 05 May 2023).
#Brown (2019).Running NMDS using ‘metaMDS’. Available at https://rstudio-pubs-static.s3.amazonaws.com/496936_2cda5f07e6044d7e9d521893e484a558.html (accessed 05 May 2023).

library(vegan)
set.seed(123)
nmds = metaMDS(Trussnogroup,
               distance = "euclidean",
               k = 2,
               trymax = 999,
               autotransform=FALSE,
               noshare=FALSE)
nmds
plot(nmds)

# Shepards test/goodness of fit
library(vegan)
nmds$species

pdf("Trussshepard.pdf", width = 6.5,pointsize = 12)
stressplot(nmds)
dev.off()

gof <- goodness(nmds)
gof<- data.frame(gof)
rownames(gof) <- Trussgrouprows$Id
gof$Species = Trussgroup$Species
gof$Size = "a"
gof[c(2:43,51:52),3] = "b"

#extract NMDS scores (x and y coordinates) for sites from newer versions of vegan package
data.scores = as.data.frame(scores(nmds)$sites)

#add columns to data frame 
data.scores$Species = Trussgroup$Species
data.scores$Family = Trussgroup$Family
data.scores$Size = gof$Size

head(data.scores)
.data <- data.scores

#stackoverflow (2021).Change font face (to bold) of a single label in ggplot2 legend. Available at https://stackoverflow.com/questions/65186510/change-font-face-to-bold-of-a-single-label-in-ggplot2-legend (accessed 05 May 2023).
#Nichols (n.d.).Coloring for Colorblindness. Available at https://davidmathlogic.com/colorblind/#%23994F00-%23006CD1 (accessed 05 May 2023).

#ChatGPT was used to generate NMDS and FDA polygon plots. 
#Specific requests for the code listed below can be found here: https://chat.openai.com/share/504e7af0-38f2-4d93-a676-5d9de29d888f
#OpenAI (n.d.). ChatGPT. Available at https://openai.com/chatgpt (accessed 05 May 2023)


# Calculate the hulls for each group
library(ggplot2)
library(tidyverse)
library(ggtext)

hull_data <- data.scores %>%
  group_by(Species) %>%
  slice(chull(NMDS1, NMDS2))

xx = ggplot(data.scores, aes(x = NMDS1, y = NMDS2*-1, colour = Family, fill = Family)) +
  geom_point(aes( shape = Species, colour = Family, size = Size))+
  theme_classic() +
  theme(panel.border = element_rect(colour = "black", fill=NA)) +
  scale_shape_manual(labels=c("Coyote","Wolf", "Maned wolf", "Spotted hyaena", "Striped hyaena", "*Ictitherium ebu*", "Side-striped jackal", "Brown hyaena", "Aardwolf", "Red fox"), values=c(0,2,3,4,5,19,6,7,8,9))+ 
  scale_color_manual(labels=c("Canidae","Hyaenidae", "*Ictitherium ebu*"),values=c("#DC3220", "#005AB5", "Black"))+
  scale_size_manual(labels=c("\u02C2 20 kg","\u02C3 20 kg"),values = c(2.5,5.5))+
  xlab("NMDS1")+ylab("NMDS2")+
  theme(text = element_text(family="", size=14),
        axis.title.y = element_text(face = "bold", size = 14), 
        axis.title.x = element_text(face = "bold", size = 14, colour = "black"),
        legend.title = element_text(size = 14, colour = "black", face = "bold"),
        legend.text = element_markdown())

xx

#ChatGPT
xx + aes(linetype = factor(Species))+
  geom_polygon(data = hull_data, aes(color = Family, ), size = 0.5, alpha = 0.15, show.legend = F)+
  scale_fill_manual(values=c("#DC3220", "#005AB5", "Black"))+
  scale_linetype_manual(values=c("solid","solid","solid","solid","solid","solid","solid","solid","solid","solid"))+
  guides(fill = "none",
         color = guide_legend(override.aes = list(size = 4),order = 2),
         size = guide_legend(order=3),
         shape = guide_legend(override.aes = list(size = 4),order = 1))

ggsave("TrussNMDS.svg", device = "svg")
##FDA####
##Stepwise FDA 
# Kassambara (2018)  Articles - Classification Methods Essentials: Discriminant Analysis Essentials in R. Available at http://www.sthda.com/english/articles/36-classification-methods-essentials/146-discriminant-analysis-essentials-in-r/ (accessed 05 May 2023). 
#Statology (2020)  Linear Discriminant Analysis in R (Step-by-Step). Available at https://www.statology.org/linear-discriminant-analysis-in-r/ (accessed 05 May 2023). 

####Species####
library(klaR)
library(tidyverse)
library(caret)
library(mda)

##Stepwise DFA to predict the species most similar to I.ebu
#Formula analysis Species

#Separating I ebu, C.latrans and P.brunnea from the dataset
TrussFDA <- Trussgroup[-3:-4]
TrussFDA$Species <- as.factor(TrussFDA$Species)
TrussFDA$Family <- as.factor(TrussFDA$Family)

Iebu <- TrussFDA[72,]
Iebu$Species <- droplevels(Iebu$Species)
Iebu$Family <- droplevels(Iebu$Family)

Clatrans <- TrussFDA[1,]
Clatrans$Species <- droplevels(Clatrans$Species)
Clatrans$Family <- droplevels(Clatrans$Family)

Pbrunnea <- TrussFDA[c(51:52),]
Pbrunnea$Species <- droplevels(Pbrunnea$Species)
Pbrunnea$Family <- droplevels(Pbrunnea$Family)

Trusstrain <- TrussFDA[c(-1,-51,-52,-72),]
Trusstrain$Species <- droplevels(Trusstrain$Species)
Trusstrain$Family <- droplevels(Trusstrain$Family)

# Split the data into training (70%) and test set (30%) Kassambara (2018)  Articles - Classification Methods Essentials: Discriminant Analysis Essentials in R. Available at http://www.sthda.com/english/articles/36-classification-methods-essentials/146-discriminant-analysis-essentials-in-r/ (accessed 05 May 2023). 
set.seed(123)
training.samples <- Trusstrain$Species %>%
  createDataPartition(p = 0.7, list = FALSE)
train.data <- Trusstrain[training.samples, ]
test.data <- Trusstrain[-training.samples, ]

# Fit the model
fitfdaS <- fda(Species ~ X2.6 + X2.5 + X3.5 + X1.5 + X2.4 + X5.6 + X4.5 + X3.4 + X2.3 + X1.2 + X1.6,data=train.data, method=bruto)
# Make predictions
predicted <- fitfdaS %>% predict(test.data)
# Model accuracy
mean(predicted == test.data$Species)

#Predict Iebu
predict(fitfdaS,Iebu)
IebuvarS<- predict(fitfdaS,Iebu, type = "var")

predict(fitfdaS,Clatrans)
ClatransvarS<- predict(fitfdaS,Clatrans, type = "var")

predict(fitfdaS,Pbrunnea)
PbrunneavarS<- predict(fitfdaS,Pbrunnea, type = "var")
#Plot graph##
#extract CVA scores
Speciesscores <- data.frame(predict(fitfdaS, type = "variates"))

#add columns to data frame 
Speciesscores$Species = train.data$Species
Speciesscores$Family = train.data$Family
Speciesscores$Size = "a"
Speciesscores[c(1:31),9] = "b" 
rownames(Speciesscores) = rownames(train.data)
head(Speciesscores)

library(ggplot2)
library(ggtext)

# Calculate the hulls for each group
library(tidyverse)
hulldata2 <- Speciesscores %>%
  group_by(Species) %>%
  slice(chull(X1, X2))

#stackoverflow (2021).Change font face (to bold) of a single label in ggplot2 legend. Available at https://stackoverflow.com/questions/65186510/change-font-face-to-bold-of-a-single-label-in-ggplot2-legend (accessed 05 May 2023).
#Nichols (n.d.).Coloring for Colorblindness. Available at https://davidmathlogic.com/colorblind/#%23994F00-%23006CD1 (accessed 05 May 2023).

#ChatGPT was used to generate NMDS and FDA polygon plots. 
#Specific requests for the code listed below can be found here: https://chat.openai.com/share/504e7af0-38f2-4d93-a676-5d9de29d888f
#OpenAI (n.d.). ChatGPT. Available at https://openai.com/chatgpt (accessed 05 May 2023)

yy = ggplot(Speciesscores, aes(x = X1, y = X2)) +
  geom_point(size = 4, aes( shape = Species, colour = Family))+
  geom_point(size = 4, aes(x=IebuvarS[,1],y=IebuvarS[,2],colour="Ictitherium ebu", shape = "Ictitherium ebu"), show.legend = F)+
  geom_point(aes(x=ClatransvarS[,1],y=ClatransvarS[,2],colour="Canis latrans", shape = "Canis latrans"), show.legend = F)+
  geom_point(aes(x=PbrunneavarS[1,1],y=PbrunneavarS[1,2],colour="Parahyena brunnea", shape = "Parahyena brunnea",size = "Parahyena brunnea"), show.legend = F)+
  geom_point(aes(x=PbrunneavarS[2,1],y=PbrunneavarS[2,2],colour="Parahyena brunnea", shape = "Parahyena brunnea",size = "Parahyena brunnea"), show.legend = F)+
  theme_classic() +
  theme(panel.border = element_rect(colour = "black", fill=NA)) +
  scale_shape_manual(labels=c("Wolf", "Maned wolf", "Spotted hyaena", "Striped hyaena", "Side-striped jackal", "Aardwolf", "Red fox","Ictitherium ebu","Coyote","Brown hyaena"), values=c(2,3,4,5,6,8,9,19,0,7))+
  scale_color_manual(labels=c("Canidae","Hyaenidae"),values=c("#DC3220", "#005AB5", "Black","Black","Black","Black"))+
  scale_size_manual(labels=c("\u02C2 20 kg","\u02C3 20 kg"),values = c(2.5,5.5,5.5))+
  xlab("CV1")+ylab("CV2")+
  theme(text = element_text(family="", size=14),
        axis.title.y = element_text(face = "bold", size = 14), 
        axis.title.x = element_text(face = "bold", size = 14, colour = "black"),
        legend.title = element_text(size = 14, colour = "black", face = "bold"),
        legend.text = element_markdown())

yy + aes(linetype = factor(Species))+
  geom_polygon(data = hulldata2, aes(color = Family), fill = NA, size = 0.5, show.legend = F)

#Rotated
yy = ggplot(Speciesscores, aes(x = X2, y = X1*-1, colour = Family, fill = Family)) +
  geom_point(aes( shape = Species, colour = Family, size = Size))+
  geom_point(size = 2.5, aes(x=IebuvarS[,2],y=IebuvarS[,1]*-1,colour="Ictitherium ebu", shape = "Ictitherium ebu"), show.legend = F)+
  geom_point(aes(x=ClatransvarS[,2],y=ClatransvarS[,1]*-1,colour="Canis latrans", shape = "Canis latrans"), show.legend = F)+
  geom_point(aes(x=PbrunneavarS[1,2],y=PbrunneavarS[1,1]*-1,colour="Parahyena brunnea", shape = "Parahyena brunnea",size = "Parahyena brunnea"), show.legend = F)+
  geom_point(aes(x=PbrunneavarS[2,2],y=PbrunneavarS[2,1]*-1,colour="Parahyena brunnea", shape = "Parahyena brunnea",size = "Parahyena brunnea"), show.legend = F)+
  theme_classic() +
  theme(panel.border = element_rect(colour = "black", fill=NA)) +
  scale_shape_manual(labels=c("Wolf", "Maned wolf", "Spotted hyaena", "Striped hyaena", "Side-striped jackal", "Aardwolf", "Red fox","Ictitherium ebu","Coyote","Brown hyaena"), values=c(2,3,4,5,6,8,9,19,0,7))+
  scale_color_manual(labels=c("Canidae","Hyaenidae","Predictions"),values=c("#DC3220", "#005AB5", "Black","Black","Black","Black"))+
  scale_size_manual(labels=c("\u02C2 20 kg","\u02C3 20 kg"),values = c(2.5,5.5,5.5,5.5))+
  xlab("CV2 (38.28%)")+ylab("CV1 (51.91%)")+
  theme(text = element_text(family="", size=14),
        axis.title.y = element_text(face = "bold", size = 14), 
        axis.title.x = element_text(face = "bold", size = 14, colour = "black"),
        legend.title = element_text(size = 14, colour = "black", face = "bold"),
        legend.text = element_markdown())

#ChatGPT
yy + aes(linetype = factor(Species))+
  geom_polygon(data = hulldata2, aes(color = Family, ), size = 0.5, alpha = 0.15, show.legend = F)+
  scale_fill_manual(values=c("#DC3220", "#005AB5", "Black"))+
  scale_linetype_manual(values=c("solid","solid","solid","solid","solid","solid","solid","solid","solid","solid"))+
  guides(fill = "none",
         color = guide_legend(override.aes = list(size = 4),order = 2),
         size = guide_legend(order=3),
         shape = guide_legend(override.aes = list(size = 4),order = 1))


ggsave("TrussFDA Species.svg", device = "svg")
####Family####
##Stepwise DFA to predict the family most similar to I.ebu
#Creating a new dataframe to separate into training and testing dataset
library(plyr)
Trussgroup$Species <- revalue(Species, c("Ictitherium ebu"="Ie", "Chrysocyon brachyurus"="Maned wolf", "Crocuta crocuta"="Spotted hyaena", "Hyaena hyaena"="Striped hyaena","Proteles cristatus"="Aardwolf", "Parahyaena brunnea"="Brown hyaena","Canis lupus"="Wolf", "Vulpes vulpes"="Red fox","Lupulella adusta"="Side-striped jackal", "Canis latrans"="Coyote"))
TrussF<-Trussgroup

#Separating I.ebu from dataset
IebuF <- TrussF[72,]
IebuF$Family<- as.factor(IebuF$Family)
IebuF$Family <- droplevels(IebuF$Family)

#Separating C.latrans from the dataset
ClatransF <- TrussF[1,]
ClatransF$Family<- as.factor(ClatransF$Family)
ClatransF$Family <- droplevels(ClatransF$Family)

#Separating P.brunnea from the dataset
PbrunneaF <- TrussF[51:52,]
PbrunneaF$Family<- as.factor(PbrunneaF$Family)
PbrunneaF$Family <- droplevels(PbrunneaF$Family)

TrusstrainF <- TrussF[c(-1,-51,-52,-72),]
TrusstrainF$Family<- as.factor(TrusstrainF$Family)
TrusstrainF$Family <- droplevels(TrusstrainF$Family)

# Split the data into training (70%) and test set (30%) Kassambara (2018)  Articles - Classification Methods Essentials: Discriminant Analysis Essentials in R. Available at http://www.sthda.com/english/articles/36-classification-methods-essentials/146-discriminant-analysis-essentials-in-r/ (accessed 05 May 2023). 
set.seed(123)
training.samples <- TrusstrainF$Family %>%
  createDataPartition(p = 0.7, list = FALSE)
train.data <- TrusstrainF[training.samples, ]
test.data <- TrusstrainF[-training.samples, ]

# Fit the model
fitfdaF <- fda(Family ~ X2.6 + X2.5 + X3.5 + X1.5 + X2.4 + X5.6 + X4.5 + X3.4 + X2.3 + X1.2 + X1.6,data=train.data, method=bruto)
# Make predictions
predicted <- fitfdaF %>% predict(test.data)
# Model accuracy
mean(predicted == test.data$Family)

#Predict Iebu
predict(fitfdaF,IebuF)
IebuvarF<- predict(fitfdaF,IebuF, type = "var")

#Predict Clatrans
predict(fitfdaF,ClatransF)
ClatransvarF<- predict(fitfdaF,ClatransF, type = "var")

#Predict Pbrunnea
predict(fitfdaF,PbrunneaF)
PbrunneavarF<- predict(fitfdaF,PbrunneaF, type = "var")

#Stripchart 
#Geeksforgeeks (n.d.). Create One Dimensional Scatterplots in R Programming – stripchart() Function .Available at https://www.geeksforgeeks.org/create-one-dimensional-scatterplots-in-r-programming-stripchart-function/ (accessed 05 May 2023)
Familyscores<- predict(fitfdaF, type = "variates")
Familyscores<-data.frame(Familyscores)
Familyscores$Family<-train.data$Family
Familyscores$Species<-train.data$Species
Familyscores$Size = "a"
Familyscores[c(1:27),4] = "b"
rownames(Familyscores) = rownames(train.data)

#If done by species
ggplot(Familyscores, aes(x=Familyscores, y=Species)) +
  geom_jitter(height = 0.2, aes( shape = Species, colour = Family, size = Size))+
  scale_shape_manual(values=c(2,3,4,5,6,7,8,9,0))+
  scale_size_manual(labels=c("\u02C2 20 kg","\u02C3 20 kg"),values = c(2.5,5.5))+ 
  scale_color_manual(values=c("#DC3220", "#005AB5"))+
  geom_vline(xintercept=IebuvarF)+
  geom_vline(xintercept=ClatransvarF, linetype = "dotdash")+
  geom_vline(xintercept=PbrunneavarF, linetype = "longdash")+
  theme_classic() +
  theme(panel.border = element_rect(colour = "black", fill=NA))+
  xlab("Canonical variate")+ylab("Species")+
  labs(tag = "a)")+
  theme(legend.position = "bottom",
        text = element_text(family="", size=14),
        axis.title.y = element_text(face = "bold", size = 14),
        axis.title.x = element_text(face = "bold", size = 14, colour = "black"),
        legend.title = element_text(size = 14, colour = "black", face = "bold"),
        legend.text = element_markdown())+
  guides(shape = "none",
         color = guide_legend(override.aes = list(size = 4),order = 1),
         size = guide_legend(order=2))

ggsave("FDA Truss Family.svg", device = "svg")
####Locomotion####
##Stepwise DFA to predict the locomotor style most similar to I.ebu
#Creating a new dataframe to separate into training and testing dataset
TrussL<-Trussgroup

#Separating I ebu from dataset
IebuL <- TrussL[72,]
IebuL$Locomotion<- as.factor(IebuL$Locomotion)
IebuL$Locomotion <- droplevels(IebuL$Locomotion)

#Separating Clatrans from dataset
ClatransL <- TrussL[1,]
ClatransL$Locomotion<- as.factor(ClatransL$Locomotion)
ClatransL$Locomotion <- droplevels(ClatransL$Locomotion)

#Separating Pbrunnea from dataset
PbrunneaL <- TrussL[51:52,]
PbrunneaL$Locomotion<- as.factor(PbrunneaL$Locomotion)
PbrunneaL$Locomotion <- droplevels(PbrunneaL$Locomotion)

TrusstrainL <- TrussL[c(-1,-51,-52,-72),]
TrusstrainL$Locomotion<- as.factor(TrusstrainL$Locomotion)
TrusstrainL$Locomotion <- droplevels(TrusstrainL$Locomotion)

# Split the data into training (70%) and test set (30%) Kassambara (2018)  Articles - Classification Methods Essentials: Discriminant Analysis Essentials in R. Available at http://www.sthda.com/english/articles/36-classification-methods-essentials/146-discriminant-analysis-essentials-in-r/ (accessed 05 May 2023). 
set.seed(123)
training.samples <- TrusstrainL$Locomotion %>%
  createDataPartition(p = 0.7, list = FALSE)
train.data <- TrusstrainL[training.samples, ]
test.data <- TrusstrainL[-training.samples, ]

# Fit the model
fitfdaL <- fda(Locomotion ~ X2.6 + X2.5 + X3.5 + X1.5 + X2.4 + X5.6 + X4.5 + X3.4 + X2.3 + X1.2 + X1.6,data=train.data, method=bruto)

#Predict I.ebu
predictedIebuL<-predict(fitfdaL,IebuL)
predictedIebuL
predictedIebuLvar<-predict(fitfdaL,IebuL, type = "var")

#Predict Clatrans
predictedClatransL<-predict(fitfdaL,ClatransL)
predictedClatransL
predictedClatransLvar<-predict(fitfdaL,ClatransL, type = "var")

#Predict Pbrunnea
predictedPbrunneaL<-predict(fitfdaL,PbrunneaL)
predictedPbrunneaL
predictedPbrunneaLvar<-predict(fitfdaL,PbrunneaL, type = "var")

# Make predictions
predicted <- predict(fitfdaL,test.data)
# Model accuracy
mean(predicted == test.data$Locomotion)

#Stripchart 
#Geeksforgeeks (n.d.). Create One Dimensional Scatterplots in R Programming – stripchart() Function .Available at https://www.geeksforgeeks.org/create-one-dimensional-scatterplots-in-r-programming-stripchart-function/ (accessed 05 May 2023)
predictL<- predict(fitfdaL, type = "variates")
rownames(predictL) <-rownames(train.data)
predictL<-data.frame(predictL)
predictL$Locomotion<- train.data$Locomotion
predictL$Species<- train.data$Species
predictL$Size<- "a"
predictL[c(1:29),4] <- "b"

#If done by species
ggplot(predictL, aes(x=predictL, y=Species)) +
  geom_jitter(height = 0.2, aes( shape = Species, colour = Locomotion, size = Size))+
  scale_shape_manual(values=c(2,3,4,5,6,7,8,9,0))+
  scale_size_manual(labels=c("\u02C2 20 kg","\u02C3 20 kg"),values = c(2.5,5.5))+ 
  scale_color_manual(values=c("#DC3220", "#005AB5"))+
  geom_vline(xintercept=predictedIebuLvar,colour = "black")+
  geom_vline(xintercept=predictedClatransLvar, linetype = "dotdash")+
  geom_vline(xintercept=predictedPbrunneaLvar, linetype = "longdash")+
  theme_classic() +
  theme(panel.border = element_rect(colour = "black", fill=NA))+
  xlab("Canonical variate")+ylab("Species")+
  labs(tag = "b)")+
  theme(legend.position = "bottom",
        text = element_text(family="", size=14),
        axis.title.y = element_text(face = "bold", size = 14),
        axis.title.x = element_text(face = "bold", size = 14, colour = "black"),
        legend.title = element_text(size = 14, colour = "black", face = "bold"),
        legend.text = element_markdown())+
  guides(shape = "none",
         color = guide_legend(override.aes = list(size = 4),order = 1),
         size = guide_legend(order=2))

ggsave("FDA Truss Locomotion.svg", device = "svg")
####Habitat####
##Stepwise DFA to predict the habitat most similar to I.ebu
#Creating a new dataframe to separate into training and testing dataset
TrussH<-Trussgroup
#Separating I ebu from dataset
IebuH <- TrussH[72,]
IebuH$Habitat<- as.factor(IebuH$Habitat)
IebuH$Habitat <- droplevels(IebuH$Habitat)

#Separating Clatrans from dataset
ClatransH <- TrussH[1,]
ClatransH$Habitat<- as.factor(ClatransH$Habitat)
ClatransH$Habitat <- droplevels(ClatransH$Habitat)

#Separating Pbrunnea from dataset
PbrunneaH <- TrussH[51:52,]
PbrunneaH$Habitat<- as.factor(PbrunneaH$Habitat)
PbrunneaH$Habitat <- droplevels(PbrunneaH$Habitat)

TrusstrainH <- TrussH[c(-1,-51,-52,-72),]
TrusstrainH$Habitat<- as.factor(TrusstrainH$Habitat)
TrusstrainH$Habitat <- droplevels(TrusstrainH$Habitat)

# Split the data into training (70%) and test set (30%)  Kassambara (2018)  Articles - Classification Methods Essentials: Discriminant Analysis Essentials in R. Available at http://www.sthda.com/english/articles/36-classification-methods-essentials/146-discriminant-analysis-essentials-in-r/ (accessed 05 May 2023). 
set.seed(123)
training.samples <- TrusstrainH$Habitat %>%
  createDataPartition(p = 0.7, list = FALSE)
train.data <- TrusstrainH[training.samples, ]
test.data <- TrusstrainH[-training.samples, ]


# Fit the model
fitfdaH <- fda(Habitat ~ X2.6 + X2.5 + X3.5 + X1.5 + X2.4 + X5.6 + X4.5 + X3.4 + X2.3 + X1.2 + X1.6,data=train.data, method=bruto)

#Predict I.ebu
predictedH<-predict(fitfdaH,IebuH)
predictedH
predictedHvar<-predict(fitfdaH,IebuH, type = "var")

#Predict Clatrans
predictedClatransH<-predict(fitfdaH,ClatransH)
predictedClatransH
predictedClatransHvar<-predict(fitfdaH,ClatransH, type = "var")

#Predict Pbrunnea
predictedPbrunneaH<-predict(fitfdaH,PbrunneaH)
predictedPbrunneaH
predictedPbrunneaHvar<-predict(fitfdaH,PbrunneaH, type = "var")

# Make predictions
predicted <- predict(fitfdaH,test.data)
# Model accuracy
mean(predicted == test.data$Habitat)

#Stripchart 
#Geeksforgeeks (n.d.). Create One Dimensional Scatterplots in R Programming – stripchart() Function .Available at https://www.geeksforgeeks.org/create-one-dimensional-scatterplots-in-r-programming-stripchart-function/ (accessed 05 May 2023)
predictH<- predict(fitfdaH, type = "variates")
rownames(predictH) <-rownames(train.data)
predictH<-data.frame(predictH)
predictH$Habitat<- train.data$Habitat
predictH$Species<- train.data$Species
predictH$Size = "a"
predictH[c(1:28),4] = "b"

#If done by species
ggplot(predictH, aes(x=predictH, y=Species)) +
  geom_jitter(height = 0.2, aes( shape = Species, colour = Habitat, size = Size))+
  scale_shape_manual(values=c(2,3,4,5,6,7,8,9,0))+
  scale_size_manual(labels=c("\u02C2 20 kg","\u02C3 20 kg"),values = c(2.5,5.5))+ 
  scale_color_manual(values=c("#DC3220", "#005AB5"))+
  geom_vline(xintercept=predictedIebuHvar)+
  geom_vline(xintercept=predictedClatransHvar, linetype = "dotdash")+
  geom_vline(xintercept=predictedPbrunneaHvar, linetype = "longdash")+
  theme_classic() +
  theme(panel.border = element_rect(colour = "black", fill=NA))+
  xlab("Canonical variate")+ylab("Species")+
  labs(tag = "c)")+
  theme(legend.position = "bottom",
        text = element_text(family="", size=14),
        axis.title.y = element_text(face = "bold", size = 14),
        axis.title.x = element_text(face = "bold", size = 14, colour = "black"),
        legend.title = element_text(size = 14, colour = "black", face = "bold"),
        legend.text = element_markdown())+
  guides(shape = "none",
         color = guide_legend(override.aes = list(size = 4),order = 1),
         size = guide_legend(order=2))
ggsave("FDA Truss Habitat.svg", device = "svg")
