# Supplementary material for: A hyaena on stilts: comparison of the limb morphology of Ictitherium ebu (Mammalia: Hyaenidae) from the Late Miocene of Lothagam, Turkana Basin, Kenya with extant Canidae and Hyaenidae
Source: PeerJ. 2024 Jun 10;12:e17405. doi: 10.7717/peerj.17405 (PMC11172688; doi:10.7717/peerj.17405)
Supplement: Supplemental Information 9 — The three datasets and the code itself. I_ebu_code.R is all the code used to run the statistics for the paper. Indices.xlsx are the indices used for the linear morphometrics converted from the measurement data (see Table S1). Coloured values are interpolated means for removed outliers (see Table S2). Truss.xlsx contains the distances calculated from the truss models of the elbow joints. [file peerj-12-17405-s009.zip › I_ebu_data_and_code/Truss.xlsx]

## Sheet: 18052022removed3
Id	Species	Family	Locomotion	Habitat	2 6	2 5	3 5	1 5	2 4	5 6	4 5	3 4	2 3	1 2	1 6
NRM 585750	Canis latrans	Canidae	Cursorial	Mixed	1.35593	0.842595	1.52443	1.16003	1.16064	0.745149	0.536193	1.35522	1.19122	0.672945	1.29132
MZUF 13354	Canis lupus	Canidae	Cursorial	Mixed	2.31668	1.49742	2.328	1.83227	1.95789	1.26582	0.812308	2.11434	1.72285	0.998921	2.05121
NRM 20125698	Canis lupus	Canidae	Cursorial	Mixed	2.39364	1.66079	2.54511	2.09255	2.22995	1.21927	1.17687	2.20698	1.72464	0.967706	2.32142
NRM 20135548	Canis lupus	Canidae	Cursorial	Mixed	2.48208	1.68624	2.48448	1.87646	2.01842	1.15061	0.811469	2.23794	1.58089	1.01951	2.17025
NRM 20135553	Canis lupus	Canidae	Cursorial	Mixed	2.3478	1.78911	2.46207	2.19482	2.29459	1.18811	0.777165	2.34608	1.87704	0.977215	2.23449
NRM 20155133	Canis lupus	Canidae	Cursorial	Mixed	2.14929	1.63385	2.38303	1.87556	2.07499	1.0164	0.79925	2.13643	1.8242	0.723606	2.03054
NRM 20155137	Canis lupus	Canidae	Cursorial	Mixed	2.33567	1.6813	2.74843	2.02925	2.21736	1.20737	0.955235	2.43484	2.11908	0.651553	2.3542
NRM 20155145	Canis lupus	Canidae	Cursorial	Mixed	2.23173	1.76507	2.57542	2.18671	2.42418	1.30108	0.966224	2.35268	2.17451	0.73724	2.22449
NRM 20155147	Canis lupus	Canidae	Cursorial	Mixed	2.21242	1.6557	2.57281	2.10178	2.21935	1.3448	0.821436	2.38361	2.14778	0.753127	2.19815
NRM 20155153	Canis lupus	Canidae	Cursorial	Mixed	2.25344	1.69608	2.50076	2.12761	2.17896	1.13053	0.755955	2.31737	2.0089	0.761323	2.31933
NRM 20145028	Canis lupus	Canidae	Cursorial	Mixed	2.38278	1.63284	2.37691	1.98553	1.98617	1.17306	0.699476	2.2037	1.62187	1.05381	2.18436
NRM 20145034	Canis lupus	Canidae	Cursorial	Mixed	2.15087	1.60462	2.47271	2.01054	2.0464	1.22809	0.702259	2.29057	1.97433	0.731083	2.13548
SMF 45195	Chrysocyon brachyurus	Canidae	Terrestrial	Open	2.00035	1.27537	2.46129	1.67504	1.61751	1.11405	0.587478	2.25523	1.96696	0.895544	1.87283
SMF 97341	Chrysocyon brachyurus	Canidae	Terrestrial	Open	1.75195	1.18127	2.27532	1.60314	1.62473	1.00349	0.652387	2.08652	1.90848	0.793485	1.70646
ZFMK MAM 19820344	Chrysocyon brachyurus	Canidae	Terrestrial	Open	2.3705	1.48096	2.5118	2.08675	1.90753	1.13689	0.844662	2.29587	1.70912	1.24133	2.43514
ZFMK MAM 19890041	Chrysocyon brachyurus	Canidae	Terrestrial	Open	2.03614	1.28749	2.30803	1.65081	1.72217	1.01421	0.821624	2.04594	1.6906	0.832794	1.99968
ZFMK MAM 19970546	Chrysocyon brachyurus	Canidae	Terrestrial	Open	1.96609	1.24904	2.10576	1.61478	1.61685	1.03522	0.649095	1.93014	1.55979	0.852679	1.87236
ZFMK MAM 19970549	Chrysocyon brachyurus	Canidae	Terrestrial	Open	2.07554	1.22962	2.60774	1.68235	1.71909	1.20665	0.810901	2.32834	2.08887	0.892569	1.9976
ZFMK MAM 2006061	Chrysocyon brachyurus	Canidae	Terrestrial	Open	2.02766	1.35621	2.0187	1.9471	2.02978	1.10191	1.04052	1.82578	1.56777	0.908536	2.17296
ZMB MAM 62102	Chrysocyon brachyurus	Canidae	Terrestrial	Open	2.03029	1.26643	2.36742	1.67699	1.63174	1.11257	0.63353	2.1878	1.79156	0.931748	1.90757
ZMB MAM 69005	Chrysocyon brachyurus	Canidae	Terrestrial	Open	1.89713	1.22742	2.25445	1.65992	1.58946	1.00034	0.625951	2.08973	1.68246	0.919731	1.83634
ZMB MAM 71528	Chrysocyon brachyurus	Canidae	Terrestrial	Open	2.10393	1.3261	2.45583	1.70281	1.66241	1.08389	0.642539	2.24486	1.82425	0.936185	1.98885
ZMB MAM 82368	Chrysocyon brachyurus	Canidae	Terrestrial	Open	2.13553	1.42744	2.47358	1.74783	1.70467	1.0862	0.690106	2.14271	1.8378	0.829293	2.01952
ZMB MAM 13295	Crocuta crocuta	Hyaenidae	Cursorial	Mixed	2.53654	1.57181	2.75329	2.19536	2.16561	1.60987	1.00717	2.29879	2.36552	1.14435	2.38251
ZMB MAM 14818	Crocuta crocuta	Hyaenidae	Cursorial	Mixed	2.34812	1.41652	2.8283	2.28326	2.26998	1.81423	1.11078	2.40507	2.71286	1.15672	2.31865
ZMB MAM 16575	Crocuta crocuta	Hyaenidae	Cursorial	Mixed	2.40664	1.36003	2.75581	2.08957	2.06001	1.6205	1.07628	2.29856	2.40467	0.984253	2.52493
ZMB MAM 47517	Crocuta crocuta	Hyaenidae	Cursorial	Mixed	2.63924	1.6489	3.00911	2.2857	2.49204	1.87442	1.18944	2.56837	2.74517	1.05765	2.45883
ZMB MAM 7884	Crocuta crocuta	Hyaenidae	Cursorial	Mixed	2.2726	1.38456	2.71011	2.04656	2.26977	1.75929	1.12358	2.29841	2.64497	0.854956	2.28347
ZMB MAM 82413	Crocuta crocuta	Hyaenidae	Cursorial	Mixed	2.66198	1.58447	3.18097	2.25274	2.39206	1.88176	1.16967	2.62855	2.96943	1.14148	2.43824
ZMB MAM 82415	Crocuta crocuta	Hyaenidae	Cursorial	Mixed	2.59299	1.55355	2.98496	2.14748	2.37269	1.78482	1.18575	2.41616	2.81959	1.02287	2.42029
ZMB MAM 82471	Crocuta crocuta	Hyaenidae	Cursorial	Mixed	2.30959	1.36696	2.60935	1.9242	1.97028	1.52106	0.919096	2.19987	2.34729	0.916712	2.2393
ZMB MAM 82516	Crocuta crocuta	Hyaenidae	Cursorial	Mixed	2.57914	1.7475	3.12066	2.53465	2.51794	1.77535	1.14866	2.56799	2.94589	1.07515	2.66618
MZUF 2137	Hyaena hyaena	Hyaenidae	Cursorial	Open	1.90506	1.11728	2.06224	1.6161	1.52647	1.20813	0.670604	1.82392	1.68626	0.886363	1.8112
MZUF 2138	Hyaena hyaena	Hyaenidae	Cursorial	Open	1.97889	1.2607	2.17015	1.78107	1.72175	1.11791	0.805823	1.87035	1.73526	0.907502	1.99681
RMCA 2161	Hyaena hyaena	Hyaenidae	Cursorial	Open	2.2291	1.31545	2.32604	1.84808	1.88875	1.41317	0.849015	2.02589	2.03979	0.803315	2.27234
RMCA 37679	Hyaena hyaena	Hyaenidae	Cursorial	Open	1.83248	1.02971	1.90327	1.47026	1.60294	1.26491	0.779979	1.73435	1.62193	0.920838	1.52263
RMNH.MAM.35112	Hyaena hyaena	Hyaenidae	Cursorial	Open	2.2741	1.19347	1.98792	1.60526	1.70917	1.75274	0.709874	1.83492	1.70343	0.757883	1.99414
SMF 6729	Hyaena hyaena	Hyaenidae	Cursorial	Open	2.16526	1.11658	1.98527	1.6948	1.64965	1.64385	0.758834	1.81311	1.6482	0.86984	2.01652
ZMB MAM 39312	Hyaena hyaena	Hyaenidae	Cursorial	Open	2.69489	1.29152	2.48534	1.68476	1.87103	1.84979	0.88732	2.23113	2.01561	0.847862	2.4481
ZMB MAM 82304	Hyaena hyaena	Hyaenidae	Cursorial	Open	2.10848	1.23938	2.19246	1.80518	1.84823	1.3443	0.86484	1.98259	1.84429	1.06194	1.93835
ZMB MAM 82359	Hyaena hyaena	Hyaenidae	Cursorial	Open	1.9969	1.28269	2.16333	1.77243	1.8344	1.25976	0.747537	1.98442	1.90585	0.722654	2.04965
ZMB MAM 82363	Hyaena hyaena	Hyaenidae	Cursorial	Open	2.05168	1.24098	2.17936	1.8018	1.65504	1.25925	0.666901	1.96761	1.76757	0.946641	2.02531
ZMB MAM 82365	Hyaena hyaena	Hyaenidae	Cursorial	Open	2.54245	1.51012	2.66027	2.19854	2.0379	1.58575	0.897558	2.30475	2.19896	1.19761	2.45786
RMCA 17190	Lupulella adusta	Canidae	Cursorial	Mixed	1.2757	0.902744	1.31878	1.15172	1.23457	0.641725	0.718721	1.08901	0.899857	0.558068	1.23671
RMCA 17795	Lupulella adusta	Canidae	Cursorial	Mixed	1.09571	0.781548	1.25405	0.961632	0.980012	0.560947	0.357141	1.13	0.983336	0.45445	1.02963
RMCA 18583	Lupulella adusta	Canidae	Cursorial	Mixed	1.1391	0.752139	1.33164	0.996906	1.00422	0.69384	0.378452	1.1827	1.19106	0.402476	1.1391
RMCA 18584	Lupulella adusta	Canidae	Cursorial	Mixed	1.26405	0.76355	1.36249	0.993674	0.957716	0.636783	0.478187	1.12699	1.01043	0.527673	1.24527
RMCA 3921	Lupulella adusta	Canidae	Cursorial	Mixed	1.35281	0.879948	1.45424	1.0416	1.09874	0.717241	0.44216	1.31023	1.04283	0.555789	1.19209
RMCA 9329	Lupulella adusta	Canidae	Cursorial	Mixed	1.16448	0.82925	1.29899	1.10446	1.06813	0.651966	0.36741	1.19507	1.08003	0.428655	1.21455
RMCA 9330	Lupulella adusta	Canidae	Cursorial	Mixed	1.21419	0.792465	1.37406	1.09034	0.982831	0.703358	0.375684	1.23747	1.03082	0.578688	1.16174
ZFMK MAM 1983-0394	Parahyaena brunnea	Hyaenidae	Cursorial	Open	2.33178	1.29175	2.36044	2.0602	1.78743	1.52275	0.863843	2.05558	1.85201	1.3977	2.09414
ZMB MAM 7988	Parahyaena brunnea	Hyaenidae	Cursorial	Open	2.54676	1.43781	2.64562	2.12661	1.92729	1.66305	0.850643	2.21828	2.31123	1.10815	2.49798
ZFMK MAM 1962-0001	Proteles cristatus	Hyaenidae	Terrestrial	Open	1.39253	0.949586	1.46447	1.2632	1.19205	0.805059	0.443226	1.33659	1.08615	0.661529	1.29617
MZUF 2118	Proteles cristatus	Hyaenidae	Terrestrial	Open	1.46072	0.975444	1.65504	1.20061	1.18252	0.769808	0.485918	1.42554	1.24959	0.611807	1.34062
RMCA 2147	Proteles cristatus	Hyaenidae	Terrestrial	Open	1.39722	0.970687	1.50943	1.35946	1.2258	0.74567	0.54725	1.31847	1.06755	0.634673	1.46931
RMNH.MAM.35124	Proteles cristatus	Hyaenidae	Terrestrial	Open	1.32898	1.00243	1.44341	1.43505	1.26914	0.781865	0.401771	1.38708	1.10033	0.785081	1.29604
SMF 15693	Proteles cristatus	Hyaenidae	Terrestrial	Open	1.24353	0.908008	1.27679	1.14617	1.17259	0.706123	0.38625	1.20102	1.05854	0.545088	1.14803
SMF 97297	Proteles cristatus	Hyaenidae	Terrestrial	Open	1.23023	0.91953	1.31948	1.23218	1.195	0.678113	0.430671	1.21153	1.07536	0.565951	1.23187
SMF 97379	Proteles cristatus	Hyaenidae	Terrestrial	Open	1.26193	0.872591	1.33605	1.12211	1.16119	0.781548	0.444247	1.21429	1.10711	0.655984	1.04393
SMF 97380	Proteles cristatus	Hyaenidae	Terrestrial	Open	1.2324	0.860858	1.35331	1.11461	1.12135	0.6803	0.434638	1.22711	1.06508	0.694447	1.05555
ZMB MAM 7098	Proteles cristatus	Hyaenidae	Terrestrial	Open	1.41278	0.928557	1.62508	1.309	1.23073	0.781954	0.563933	1.39397	1.28712	0.737698	1.37516
ZMB MAM 89495	Proteles cristatus	Hyaenidae	Terrestrial	Open	1.41039	0.980605	1.47776	1.34378	1.24138	0.751045	0.467792	1.34568	1.10654	0.640235	1.44276
MZUF 9827	Vulpes vulpes	Canidae	Cursorial	Mixed	0.877789	0.608007	1.18684	0.727873	0.9081	0.470273	0.566912	0.917902	0.947806	0.328239	0.807972
NRM 20005316	Vulpes vulpes	Canidae	Cursorial	Mixed	1.13457	0.761364	1.23883	0.854384	0.957023	0.573625	0.387991	1.13162	0.859963	0.437514	0.986221
NRM 20035018	Vulpes vulpes	Canidae	Cursorial	Mixed	1.18192	0.788599	1.40073	0.928221	1.04183	0.637038	0.386599	1.30141	1.12956	0.340441	1.13175
NRM 20085118	Vulpes vulpes	Canidae	Cursorial	Mixed	0.980632	0.681907	1.28989	0.885897	0.94901	0.612188	0.373552	1.16148	1.16115	0.349336	0.960426
NRM 20155082	Vulpes vulpes	Canidae	Cursorial	Mixed	1.00981	0.656566	1.25335	0.848037	0.890303	0.570413	0.344728	1.16596	1.02737	0.365236	0.992871
NRM 730001	Vulpes vulpes	Canidae	Cursorial	Mixed	1.13447	0.754513	1.30406	0.894392	1.00776	0.642081	0.360587	1.2385	1.05415	0.310523	1.09138
NRM 895031	Vulpes vulpes	Canidae	Cursorial	Mixed	1.12765	0.768637	1.31457	1.03532	1.01323	0.612219	0.373202	1.23507	1.0303	0.539274	1.0928
RMNH.MAM.10900	Vulpes vulpes	Canidae	Cursorial	Mixed	1.13042	0.752693	1.36344	0.854348	1.01027	0.616961	0.410913	1.2197	1.13406	0.361181	1.01741
RMNH.MAM.9918	Vulpes vulpes	Canidae	Cursorial	Mixed	1.11596	0.85505	1.24719	1.00984	1.11439	0.621046	0.354353	1.16845	1.11042	0.247034	1.13907
I.ebu 90 relandmarked	Ictitherium ebu	Ictitherium ebu	Ictitherium ebu	Ictitherium ebu	1.4987	1.00477	1.72716	1.62738	1.34948	0.984731	0.533124	1.57984	1.40171	0.757049	1.72376
